# Supplementary material for: Increased Bone Marrow Uptake and Accumulation of Very-Late Antigen-4 Targeted Lipid Nanoparticles
Source: Pharmaceutics. 2023 May 27;15(6):1603. doi: 10.3390/pharmaceutics15061603 (PMC10304323; doi:10.3390/pharmaceutics15061603)
Supplement: Supplementary file 1 [file pharmaceutics-15-01603-s001.zip]

Archive with 1 entries (1 files):
- pharmaceutics-2394248-supplementary.pdf
